# Supplementary material for: Behind the wheel: exploring gray matter variations in experienced drivers
Source: PeerJ. 2024 Apr 10;12:e17228. doi: 10.7717/peerj.17228 (PMC11015830; doi:10.7717/peerj.17228)
Supplement: Supplemental Information 1 — The raw data encompasses demographic information for two groups of participants, along with neurostructural information for each group and neurostructural data specific to regions of interest derived from the comparative analysis of the two groups. [file peerj-12-17228-s001.xlsx]

## Sheet: driver vs non-driver
No.
Driver	age	gender	education years	driving years	GMV	WMV	CSV	TIV	MTG_L(GMV)	MOG_R(GMV)	Cerebrellum_4_5_R(GMV)	SMG_R(GMV)
sub004	35	male	12	15	655.574	529.349	298.478	1483.4	1.82349	2.03188	2.01095	1.48001
sub005	36	male	12	6	652.655	498.511	210.13	1361.3	1.94518	2.1714	1.81469	1.34393
sub006	41	male	9	15	692.583	585.053	211.172	1488.81	2.03658	2.25547	2.02511	1.5452
sub007	37	female	9	8	653.505	520.29	216.304	1390.1	1.88678	2.10812	1.81418	1.51966
sub008	40	male	9	15	712.956	647.179	231.833	1591.97	2.12877	2.38651	2.00116	1.47724
sub009	29	male	9	8	749.655	540.359	296.907	1586.92	2.29288	2.54842	2.17613	1.82128
sub010	35	male	9	11	683.173	573.461	293.628	1550.26	1.85541	2.06374	1.9431	1.39516
sub011	49	male	12	15	671.593	572.835	295.451	1539.88	1.77856	1.98316	1.92834	1.33185
sub012	47	male	12	15	585.095	500.909	265.067	1351.07	1.53537	1.70854	1.75131	1.18339
sub013	47	male	9	21	607.734	504.244	284.037	1396.02	1.51406	1.68613	1.80232	1.13953
sub014	47	male	9	12	612.357	482.75	300.946	1396.05	1.69752	1.89566	1.67043	0.992611
sub015	47	male	9	8	683.309	555.439	213.807	1452.56	2.14922	2.39021	2.00292	1.25726
sub016	47	male	9	14	680.142	562.321	239.537	1482	1.90862	2.12462	1.91044	1.27142
sub017	47	male	9	6	601.559	559.363	282.38	1443.3	1.73837	1.94236	1.78348	1.29069
sub018	30	male	9	10	738.715	539.722	262.027	1540.46	2.19921	2.4493	2.05389	1.45747
sub019	41	male	12	15	658.726	522.904	298.065	1479.69	2.12961	2.38335	2.07984	1.27144
sub020	39	male	6	7	710.814	570.279	278.892	1559.98	2.06609	2.30347	2.1677	1.38972
sub021	38	male	6	9	669.744	511.497	340.752	1521.99	1.96395	2.18677	2.12799	1.24822
sub022	41	male	9	23	597.303	499.095	256.362	1352.76	1.609	1.80383	1.57	1.21712
sub023	44	male	9	9	767.104	620.883	292.318	1680.31	2.20602	2.45801	2.45257	1.38334
sub024	41	male	9	6	582.562	457.074	288.597	1328.23	1.75821	1.96447	1.83352	1.08752
sub025	31	male	12	8	586.728	458.147	208.065	1252.94	1.58559	1.76812	1.58198	1.25986
No.
Non-driver	age	gender	education years	driving years	GMV	WMV	CSV	TIV	MTG_L(GMV)	MOG_R(GMV)	Cerebrellum_4_5_R(GMV)	SMG_R(GMV)
sub026	40	male	9	0	656.468	569.127	245.13	1470.72	2.10529	2.34155	1.96393	1.63299
sub027	44	male	9	0	723.324	581.702	285.559	1590.58	2.16545	2.42627	2.31773	1.57791
sub028	40	female	9	0	617.641	476.802	221.982	1316.42	1.9517	2.15739	1.71713	1.44916
sub029	40	male	9	0	654.032	551.879	328.108	1534.02	2.19327	2.43435	2.00954	1.57524
sub030	40	male	9	0	637.633	529.776	232.419	1399.83	1.90536	2.12139	1.89168	1.26357
sub031	41	male	9	0	684.593	570.56	220.345	1475.5	2.13469	2.38023	2.05953	1.5598
sub032	47	male	9	0	664.039	513.236	275.035	1452.31	2.19979	2.43957	2.0792	1.58229
sub033	41	female	6	0	622.391	435.912	238.886	1297.19	2.0193	2.24777	1.84396	1.44061
sub034	43	male	6	0	613.593	467.859	253.492	1334.94	1.85315	2.07158	1.76923	1.15107
sub035	43	male	9	0	695.259	518.598	223.02	1436.88	1.97509	2.20097	2.24066	1.56068
sub036	43	male	12	0	748.322	532.6	224.912	1505.83	2.2744	2.53703	2.16581	1.70639
sub037	43	male	9	0	768.832	619.544	251.403	1639.78	2.58426	2.8582	2.30663	1.84326
sub038	43	male	12	0	685.78	555.657	232.545	1473.98	2.13226	2.39372	2.04292	1.46369
sub039	43	male	9	0	711.329	591.414	202.411	1505.15	2.24152	2.50522	2.24601	1.66072
sub040	43	male	9	0	677.703	513.981	240.816	1432.5	2.00676	2.2242	2.0038	1.30589
sub041	43	male	9	0	679.612	582.547	326.614	1588.77	2.27974	2.55893	2.2062	1.44172
sub042	43	male	9	0	662.667	570.279	279.715	1512.66	2.08211	2.33601	2.19101	1.52276
sub043	40	male	9	0	618.469	446.744	230.815	1296.03	1.94985	2.15664	1.91226	1.36812
sub044	40	male	9	0	717.635	553.253	229.591	1500.48	2.27494	2.52923	2.29183	1.60982
sub045	40	male	9	0	658.718	569.92	293.45	1522.09	2.25757	2.51525	2.07776	1.21933
